# Supplementary material for: Systematic review of probiotics for the treatment of community-acquired acute diarrhea in children
Source: BMC Public Health. 2013 Sep 17;13(Suppl 3):S16. doi: 10.1186/1471-2458-13-S3-S16 (PMC3847198; doi:10.1186/1471-2458-13-S3-S16)
Supplement: Additional file 2 — Standardized abstraction table of probiotics for the treatment of diarrhea data Abstracted data by outcome and probiotic microorganism. [file 1471-2458-13-S3-S16-S2.xlsx]

## Sheet: webtable 1 
KMC searches and study abstract summary	STUDY IDENTIFIERS AND CONTEXT											STUDY DESIGN AND LIMITATIONS														INTERVENTION						OUTCOME EFFECTS							SUMMARY
ABSTRACTED REFS													RCT (HIGH SCORE)			If cluster RCT		ALL FOLLOW UP STUDIES (RCT cRCT or Cohort)	QUASI EXPERIMENTAL (MODERATE) OBSERVATIONAL (LOW)				BEFORE/AFTER DESIGN (LOW TO VERY LOW)
Include in new meta	INTERVENTION study code	Probiotic Organism	Author	Year of publication	Journal ref	Years of study	Country	Place in country	Urban, rural, mixed or unclear	Baseline/control mortality rate	Setting	Study design - randomised?	Allocation concealed? (adequate randomization)	Assessment blinded?	Intent to treat analysis?	Cluster RCT redults adjusted for clustering?	If cluster RCT are there more than 12 units for analysis? (specify number)	Minimal loss to follow up? (more than 20% is serious limitation)	Is cohort or nested case control study?	If quasi experimental are there more than 12 units for analysis? (specify number)	Adjustment for confounding?	Reverse causality is not a serious issue?	Not before/after design? (if so then always low or very low)	In Cochrane?	Reason for exclusion from Cochrane?	Target population for the intervention (age, case defn)	Intervention definition	Other intervention at the same time	Coverage of the intervention (comment on quality)	Was the intervention delivered through the routine health system?	Comparison group (eg routine care and what this involved)	Outcome definition (eg deaths under five, deaths to 28 days, morbidity)	Intervention/endline numerator	Intervention/endline denominator	Control/baseline numerator	Control/basleine denominator	Effect on outcome (intervention compared to control gp) % reduction	Mean or Median Difference CI	EFFICACY OR EFFECTIVENESS?	OVERALL STUDY LIMITATIONS?
	Diarrhea duration	Lactobacillus rhamnosus (LGG)	Canani	2007	BMJ (2007) Vol. 335(7615), p.340	1999-2000	Italy	NG	Unclear	NG	Outpatient	RCT	Yes	Yes	Yes			4.8% LTF						YES		3-36 mo	LGG (6x10^9 CFU 2/day for 5 days)	ORS		Parents	Placebo & ORS	Time (in hrs) of the last loose or liquid stool preceding a normal stool	Median duration in hrs median (IQR): 78.5 (56.5-104.5)	n=100	Duration in hrs Median (IQR): 115.5 (95.2-127)	n=92	-0.32		efficacy	Children were hydrated upon admission and then randomized, 5 different treatment groups, single-blinded, malnutrition and severe dehydration excluded
	Diarrhea duration	Lactobacillus rhamnosus (LGG)	Costa-Ribeiro	2003	Journal of Pediatric Gastroenterology and Nutrition 36:112–115	NG	Brazil	Bahia	Unclear	NG	metabolic unit	RCT	No (administered sequentially)	Yes	Yes			0% LTF						YES		1-24 mo	Lactobacillus casei subspecies rhamnosus (LGG) 10x10^9 CFU/day w/ 320mg inulin	WHO ORS		Yes	Inulin alone & ORS	Cessation of diarrhoea defined as passage or 2 formed or semi-formed stools or no stools for 24 hours	Duration in hrs mean (SD): 38.27 (3.78)	n=61	Duration in hrs Mean (SD): 39.09 (4.60)	n=63	-0.021		efficacy	Only included males; bloody diarrhea excluded; all children were moderately-severely dehydrated
	Diarrhea duration	Lactobacillus rhamnosus (LGG)	Misra	2009	JPEDS (2009) Vol. 155, No. 1	NG	India	NG	rural	NG	hospital and outpatient	RCT	Unclear (not described)	Yes	Yes			9% LTF						YES		< 36 mo	LGG (1x10^6 - 10^9 CFU, Culturelle) /day	NG		Yes & parents when discharged	Identical placebo (crystalline micro cellulose)	Diarrhea duration	Duration in hrs mean/ median: 70.56/ 72	n=105	Duration in hrs Mean/ Median: 78/ 72	n=105	-0.095		efficacy	Difference in median duration of diarrhea at presentation, excluded children that were severely dehydrated, bloody diarrhea excluded
	Diarrhea duration	Mixture (L. bulgaricus and S. thermophilus)	Boudraa	2001	J Pediatr Gastroenterol Nutr, Vol. 33, No. 3, September 2001	NG	Algeria	Oran	Urban	NG	Amilcar Cabral Clinic/outpatient	RCT	Unclear (not described)	No (mothers knew differences in the formulas)	Yes			15% LTF						YES		3-24 mo	Infant formula (Enapal-Sopad, Nestlé, Courbevoie, France) fermented with L. bulgaricus and S. thermophilus (Yalacta, Caen, France; total 2 x 108 CFU/g)	ORS		Parents	Infant formula acidified with lactic acid to match pH of fermented formula 180 mL/kg/day of either fermented or non-fermented infant formula given after initial oral rehydration	Cessation of diarrhea was defined as the time (in hrs) of passage of the last liquid or semi- liquid stool evacuated before two formed stools	Mean duration in hrs mean (CI): 44.1 (36-54)	n=56	Mean Duration in hrs Mean (CI): 61.7 (52-71)	n=56	-0.285		efficacy	There was about a 15% LTF. Reasons for withdrawal by parents not stated.
	Diarrhea duration	Saccharomyces boulardii	Canani	2007	BMJ (2007) Vol. 335(7615), p.340	1999-2000	Italy	NG	Unclear	NG	Outpatient	RCT	Yes	Yes	Yes			4.8% LTF						YES		3-36 mo	S boulardii It (5x10^9 live micro-organisms 2/day for 5 days)	ORS		Parents	Placebo & ORS	Time (in hrs) of the last loose or liquid stool preceding a normal stool	Median duration in hrs median (IQR) : 105.0 (90-104.5)	n=91	Duration in hrs Median (IQR): 115.5 (95.2-127)	n=92	-0.091		efficacy	Children were hydrated upon admission and then randomized, 5 different treatment groups, single-blinded, malnutrition and severe dehydration excluded
	Diarrhea duration	Bacillus clausii	Canani	2007	BMJ (2007) Vol. 335(7615), p.340	1999-2000	Italy	NG	Unclear	NG	Outpatient	RCT	Yes	Yes	Yes			4.8% LTF						YES		3-36 mo	Bacillus clausii (10^9 CFU 2/day for 5 days)	ORS		Parents	Placebo & ORS	time (in hrs) of the last loose or liquid stool preceding a normal stool	Median duration in hrs median (IQR): 118.0 (95.2-128.7)	n=100	Duration in hrs Median (IQR): 115.5 (95.2-127)	n=92	0.022		efficacy	Children were hydrated upon admission and then randomized, 5 different treatment groups, single-blinded, malnutrition and severe dehydration excluded
	Diarrhea duration	Mixture (L. bulgaricus, L. acidophilus, Streptococcus thermophilus, B. bifidum)	Canani	2007	BMJ (2007) Vol. 335(7615), p.340	1999-2000	Italy	NG	Unclear	NG	Outpatient	RCT	Yes	Yes	Yes			4.8% LTF						YES		3-36 mo	L delbrueckii var bulgaricus, L acidophilus, Streptococcus thermophilus, B bifidum (10^9 CFU, 10^9 CFU, 10^9 CFU, 5x10^8 CFU 2/day for 5 days)	ORS		Parents	Placebo & ORS	Time (in hrs) of the last loose or liquid stool preceding a normal stool	Median duration in hrs median (IQR): 70.0 (49 -101)	n=97	Duration in hrs:Median (IQR): 115.5 (95.2-127)	n=92	-0.394		efficacy	Children were hydrated upon admission and then randomized, 5 different treatment groups, single-blinded, malnutrition and severe dehydration excluded
	Diarrhea duration	Enterococcus faecium	Canani	2007	BMJ (2007) Vol. 335(7615), p.340	1999-2000	Italy	NG	Unclear	NG	Outpatient	RCT	Yes	Yes	Yes			4.8% LTF						YES		3-36 mo	Enterococcus faecium (7.5x10^7 CFU 2/day for 5 days)	ORS		Parents	Placebo & ORS	Time (in hrs) of the last loose or liquid stool preceding a normal stool	Median duration in hrs median (IQR): 115.0 (89-144)	n=91	Duration in hrs Median (IQR): 115.5 (95.2-127)	n=92	-0.004		efficacy	Children were hydrated upon admission and then randomized, 5 different treatment groups, single-blinded, malnutrition and severe dehydration excluded
	Diarrhea duration	Mixture (L. acidophilus & Bifidobacteria infantis)	Lee	2001	Acta Paediatr Taiwan (2001) Vol.42(5): 301-5	1999-2000	Taiwan	Taipei	Urban	NG	hospital	RCT	Unclear (not described)	Unclear	Yes			0% LTF						YES		6-60 mo	Lyophilized L. acidophilus and Bifidobacteria infantis (Infloran Berna; 3 x 10^9 of each strain/day for 4 days)	IV Fluids		Yes	Parenteral rehydration, no placebo	Diarrhea duration during hospitalization	Duration in hrs mean(SD): 74.40 (16.80)	n=50	Duration in hrs Mean(SD): 86.40 (19.20)	n=50	-0.139		efficacy	Control group received standard of care, but no placebo, all children received IV fluids before randomization. Excluded children with bloody diarrhea.
	Diarrhea duration	Mixture (Bacilac forte)	Veereman-Wauters	N/A	Gastroenterology 2009, 136(5, Suppl. 1):A167.	2008	N/A	N/A	Unclear	NG	Outpatient	RCT	Unclear (not described)	Unclear (not described)	Unclear			2.1% LTF						No	N/A	1-60 mo	Probiotic mixture (Bacilac forte®) 3, 3 10 9CFU pro capsule 20% Lactobacillus rhamnosus 20% Lactobacillus acidophilus 20% Lactobacillus casei 20% Lactobacillus plantarum 20% Bifidobacterium infantis	ORS		Parents	Placebo (Maltodextrine)	Diarrhea duration	Mean duration in hrs mean (SD): 126.72 (49.92)	n=22	Mean Duration in hrs Mean (SD): 137.04 (53.28)	n=25	-0.075		efficacy	Data abstraction is based on abstract, statistical report and correspondence with the author.
	Stool frequency (day 2)
	Stool frequency	Lactobacillus rhamnosus (LGG)	Canani	2007	BMJ (2007) Vol. 335(7615), p.340	1999-2000	Italy	NG	Unclear	NG	Outpatient	RCT	Yes	Yes	Yes			4.8% LTF						YES		3-36 mo	LGG (6x10^9 CFU 2/day for 5 days)	ORS		Parents	Placebo & ORS	Frequency stools/day recorded by parents on day 2	Stool freq. day 2 median (IQR): 4 (4-6)	n=100	Stool Freq. Day 2 Median (IQR): 5 (4-7)	n=92	-0.2		efficacy	Children were hydrated upon admission and then randomized, 5 different treatment groups, single-blinded, malnutrition and severe dehydration excluded
	Stool frequency	Lactobacillus acidophilus	Rafeey	2008	Research Journal of Medical Sciences 2008;2(1):13–18	2005-2006	Iran	Tabriz	urban	NG	hospital	RCT	Unclear (not described)	Unclear (not described)	Yes			10% LTF						YES		infants and children (ages not given; table 1 show median ages)	2 capsules/day (5x10^9 CFU L.acidophilus / capsule)	WHO Fluid Therapy		Yes	Placebo (not described) & WHO fluid therapy	Stool Frequency on Day 2	Stool freq. day 2 mean (SD): 4 (3.2)	n=40	Stool Freq. Day 2 mean (SD): 4 (3.6)	n=40	0		efficacy	Excluded children with bloody diarrhea
	Stool frequency	Saccharomyces boulardii	Canani	2007	BMJ (2007) Vol. 335(7615), p.340	1999-2000	Italy	NG	Unclear	NG	Outpatient	RCT	Yes	Yes	Yes			4.8% LTF						YES		3-36 mo	S boulardii It (5x10^9 live micro-organisms 2/day for 5 days)	ORS		Parents	Placebo & ORS	Frequency stools/day recorded by parents on day 2	Stool freq. day 2 median (IQR): 5 (4-7)	n=91	Stool Freq. Day 2 Median (IQR): 5 (4-7)	n=92	0		efficacy	Children were hydrated upon admission and then randomized, 5 different treatment groups, single-blinded, malnutrition and severe dehydration excluded
	Stool frequency	Saccharomyces boulardii	Cetina-Sauri	1994	ANNALES DE PEDIA TRIE, 1994, 41 (6), P. 397-400	1988-1989	Mexico	NG	Unclear	NG	Unclear	RCT	Unclear (not described)	Unclear	Unclear			Unclear						YES		3mo - 3yrs	200mg S.boulardii every 8h	WHO oral electrolytes		Unclear	200mg glucose diluted in 5ml cold liquid & WHO oral electrolytes	1. Number of stools per day 2. 1st day stool formed 3. Side effects	Stool freq. day 2 mean (SD): 3.76 (2.31)	n=65	Stool Freq. Day 2 mean (SD): 4.38 (2.73)	n=65	-0.142		efficacy	Excluded children that were dehydrated
	Stool frequency	Bacillus clausii	Canani	2007	BMJ (2007) Vol. 335(7615), p.340	1999-2000	Italy	NG	Unclear	NG	Outpatient	RCT	Yes	Yes	Yes			4.8% LTF						YES		3-36 mo	Bacillus clausii (10^9 CFU 2/day for 5 days)	ORS		Parents	Placebo & ORS	Frequency stools/day recorded by parents on day 2	Stool freq. day 2 median (IQR): 5 (4-7)	n=100	Stool Freq. Day 2 Median (IQR): 5 (4-7)	n=92	0		efficacy	Children were hydrated upon admission and then randomized, 5 different treatment groups, single-blinded, malnutrition and severe dehydration excluded
	Stool frequency	Mixture (L. bulgaricus, L. acidophilus, Streptococcus thermophilus, B. bifidum)	Canani	2007	BMJ (2007) Vol. 335(7615), p.340	1999-2000	Italy	NG	Unclear	NG	Outpatient	RCT	Yes	Yes	Yes			4.8% LTF						YES		3-36 mo	L delbrueckii var bulgaricus, L acidophilus, Streptococcus thermophilus, B bifidum (10^9 CFU, 10^9 CFU, 10^9 CFU, 5x10^8 CFU 2/day for 5 days)	ORS		Parents	Placebo & ORS	Frequency stools/day recorded by parents on day 2	Stool freq. day 2 median (IQR): 4 (4-6)	n=97	Stool Freq. Day 2 Median (IQR): 5 (4-7)	n=92	-0.2		efficacy	Children were hydrated upon admission and then randomized, 5 different treatment groups, single-blinded, malnutrition and severe dehydration excluded
	Stool frequency	Enterococcus faecium	Canani	2007	BMJ (2007) Vol. 335(7615), p.340	1999-2000	Italy	NG	Unclear	NG	Outpatient	RCT	Yes	Yes	Yes			4.8% LTF						YES		3-36 mo	Enterococcus faecium (7.5x10^7 CFU 2/day for 5 days)	ORS		Parents	Placebo & ORS	Frequency stools/day recorded by parents on day 2	Stool freq. day 2 median (IQR): 5 (4-7)	n=91	Stool Freq. Day 2 Median (IQR): 5 (4-7)	n=92	0		efficacy	Children were hydrated upon admission and then randomized, 5 different treatment groups, single-blinded, malnutrition and severe dehydration excluded
	Stool frequency	Mixture (L. acidophilus & Bifidobacteria infantis)	Lee	2001	Acta Paediatr Taiwan (2001) Vol.42(5): 301-5	1999-2000	Taiwan	Taipei	Urban	NG	hospital	RCT	Unclear (not described)	Unclear	Yes			0% LTF						YES		6-60 mo	Lyophilized L. acidophilus and Bifidobacteria infantis (Infloran Berna; 3 x 10^9 of each strain/day for 4 days)	IV Fluids		Yes	Parenteral rehydration, no placebo	Stool Frequency on day 2	Diarrhea freq. day 2 mean(SD): 1.9 (1.9)	n=50	Diarrhea Freq. Day 2 Mean(SD): 3.7 (2.4)	n=50	-0.486		efficacy	Control group received standard of care, but no placebo, all children received IV fluids before randomization. Excluded children with bloody diarrhea.
	Stool frequency	Mixture (Bacilac forte)	Veereman-Wauters	N/A	Gastroenterology 2009, 136(5, Suppl. 1):A167.	2008	Belgium	N/A	Unclear	NG	Outpatient	RCT	Unclear (not described)	Unclear (not described)	Unclear			2.1% LTF						No	N/A	1-60 mo	Probiotic mixture (Bacilac forte®) 3, 3 10 9CFU pro capsule 20% Lactobacillus rhamnosus 20% Lactobacillus acidophilus 20% Lactobacillus casei 20% Lactobacillus plantarum 20% Bifidobacterium infantis	ORS		Parents	Placebo (Maltodextrine)	Stool Frequency on Day 2	Stool freq. day 2 mean (SD): 3.45 (2.11)	n=22	Stool freq. Day 2 Mean (SD): 4.14 (2.88)	n=22	-0.167		efficacy	Data abstraction is based on abstract, statistical report and correspondence with the author.
	Diarrhea hospitalizations
	Severity	Lactobacillus rhamnosus (LGG)	Canani	2007	BMJ (2007) Vol. 335(7615), p.340	1999-2000	Italy	NG	Unclear	NG	Outpatient	RCT	Yes	Yes	Yes			4.8% LTF						YES		3-36 mo	LGG (6x10^9 CFU 2/day for 5 days)	ORS		Parents	Placebo & ORS	Number of hospital admission	Number (%) of hospital admission: 1 (1%)	n=100	Number (%) of hospital admissions: 4 (4.3%)	n=92	-0.75		efficacy	Children were hydrated upon admission and then randomized, 5 different treatment groups, single-blinded, malnutrition and severe dehydration excluded
	Severity	Saccharomyces boulardii	Canani	2007	BMJ (2007) Vol. 335(7615), p.340	1999-2000	Italy	NG	Unclear	NG	Outpatient	RCT	Yes	Yes	Yes			4.8% LTF						YES		3-36 mo	S boulardii It (5x10^9 live micro-organisms 2/day for 5 days)	ORS		Parents	Placebo & ORS	Number of hospital admission	Number (%) of hospital admission: 4 (4.4%)	n=91	Number (%) of hospital admissions: 4 (4.3%)	n=92	0		efficacy	Children were hydrated upon admission and then randomized, 5 different treatment groups, single-blinded, malnutrition and severe dehydration excluded
	Severity	Bacillus clausii	Canani	2007	BMJ (2007) Vol. 335(7615), p.340	1999-2000	Italy	NG	Unclear	NG	Outpatient	RCT	Yes	Yes	Yes			4.8% LTF						YES		3-36 mo	Bacillus clausii (10^9 CFU 2/day for 5 days)	ORS		Parents	Placebo & ORS	Number of hospital admission	Number (%) of hospital admission: 4 (4.0%)	n=100	Number (%) of hospital admissions: 4 (4.3%)	n=92	0		efficacy	Children were hydrated upon admission and then randomized, 5 different treatment groups, single-blinded, malnutrition and severe dehydration excluded
	Severity	Mixture (L. bulgaricus, L. acidophilus, Streptococcus thermophilus, B. bifidum)	Canani	2007	BMJ (2007) Vol. 335(7615), p.340	1999-2000	Italy	NG	Unclear	NG	Outpatient	RCT	Yes	Yes	Yes			4.8% LTF						YES		3-36 mo	L delbrueckii var bulgaricus, L acidophilus, Streptococcus thermophilus, B bifidum (10^9 CFU, 10^9 CFU, 10^9 CFU, 5x10^8 CFU 2/day for 5 days)	ORS		Parents	Placebo & ORS	Number of hospital admission	Number (%) of hospital admission: 2 (2.1%)	n=97	Number (%) of hospital admissions: 4 (4.3%)	n=92	-0.5		efficacy	Children were hydrated upon admission and then randomized, 5 different treatment groups, single-blinded, malnutrition and severe dehydration excluded
	Severity	Enterococcus faecium	Canani	2007	BMJ (2007) Vol. 335(7615), p.340	1999-2000	Italy	NG	Unclear	NG	Outpatient	RCT	Yes	Yes	Yes			4.8% LTF						YES		3-36 mo	Enterococcus faecium (7.5x10^7 CFU 2/day for 5 days)	ORS		Parents	Placebo & ORS	Number of hospital admission	Number (%) of hospital admission: 4 (4.4%)	n=91	Number (%) of hospital admissions: 4 (4.3%)	n=92	0		efficacy	Children were hydrated upon admission and then randomized, 5 different treatment groups, single-blinded, malnutrition and severe dehydration excluded
	Severity	Mixture (Bacilac forte)	Veereman-Wauters	N/A	Gastroenterology 2009, 136(5, Suppl. 1):A167.	2008	Belgium	N/A	Unclear	NG	Outpatient	RCT	Unclear (not described)	Unclear (not described)	Unclear			2.1% LTF						No	N/A	1-60 mo	Probiotic mixture (Bacilac forte®) 3, 3 10 9CFU pro capsule 20% Lactobacillus rhamnosus 20% Lactobacillus acidophilus 20% Lactobacillus casei 20% Lactobacillus plantarum 20% Bifidobacterium infantis	ORS		Parents	Placebo (Maltodextrine)	Number of hospital admission	Number (%) of hospital admission: 1 (5.0%)	n=21	Number (%) of hospital admissions: 0 (0%)	n=25	1		efficacy	Data abstraction is based on abstract, statistical report and correspondence with the author.
Not to include, non randomized.DON'T EXCLUDE AT THIS POINT JUST BECAUSE NON RANDOMIZED. MAIN CRITEIRA IS IF OUTCOME MEASURES
